# Supplementary material for: Epigenetic editing of the STAT5B promoter attenuates milk nutrient loss in a bovine mastitis cell model
Source: Protein Cell. 2026 Jan 2;17(6):578–83. doi: 10.1093/procel/pwaf113 (PMC13225728; doi:10.1093/procel/pwaf113)
Supplement: pwaf113_Supplementary_Data [file pwaf113_supplementary_data.zip]

Archive with 3 entries (2 files):
- pwaf113_Supplementary_Data/
- pwaf113_Supplementary_Data/epigeneticEditingBovine.supply.260107.docx
- pwaf113_Supplementary_Data/epigeneticEditingBovine.supply.260107.pdf
